# Supplementary material for: Identification and dynamic quantification of regulatory elements using total RNA
Source: Genome Res. 2019 Nov;29(11):1836–46. doi: 10.1101/gr.253492.119 (PMC6836739; doi:10.1101/gr.253492.119)
Supplement: Supplemental Material [file supp_gr.253492.119_Supplemental_Code.zip]

Archive with 205 entries (203 files):
- config.txt
- configureHomer.pl
- README.txt
- tutorial.pdf
- bin/
- bin/addData.pl
- bin/addDataHeader.pl
- bin/addGeneAnnotation.pl
- bin/addInternalData.pl
- bin/addOligos.pl
- bin/adjustPeakFile.pl
- bin/adjustRedunGroupFile.pl
- bin/analyzeChIP-Seq.pl
- bin/analyzeHiC
- bin/analyzeRepeats.pl
- bin/analyzeRNA.pl
- bin/annotateInteractions.pl
- bin/annotatePeaks.pl
- bin/annotateRelativePosition.pl
- bin/annotateTranscripts.pl
- bin/assignGeneWeights.pl
- bin/assignGenomeAnnotation
- bin/assignTSStoGene.pl
- bin/batchAnnotatePeaksHistogram.pl
- bin/batchFindMotifs.pl
- bin/batchFindMotifsGenome.pl
- bin/batchMakeHiCMatrix.pl
- bin/batchMakeMultiWigHub.pl
- bin/batchMakeTagDirectory.pl
- bin/batchParallel.pl
- bin/bed2DtoUCSCbed.pl
- bin/bed2pos.pl
- bin/bed2tag.pl
- bin/blat2gtf.pl
- bin/bridgeResult2Cytoscape.pl
- bin/changeNewLine.pl
- bin/checkPeakFile.pl
- bin/checkTagBias.pl
- bin/chopify.pl
- bin/chopUpBackground.pl
- bin/chopUpPeakFile.pl
- bin/cleanUpPeakFile.pl
- bin/cleanUpSequences.pl
- bin/cluster2bed.pl
- bin/cluster2bedgraph.pl
- bin/combineGO.pl
- bin/combineHubs.pl
- bin/compareMotifs.pl
- bin/condenseBedGraph.pl
- bin/cons2fasta.pl
- bin/conservationAverage.pl
- bin/conservationPerLocus.pl
- bin/convertCoordinates.pl
- bin/convertIDs.pl
- bin/convertOrganismID.pl
- bin/duplicateCol.pl
- bin/eland2tags.pl
- bin/fasta2tab.pl
- bin/fastq2fasta.pl
- bin/filterListBy.pl
- bin/filterTADsAndCPs.pl
- bin/filterTADsAndLoops.pl
- bin/filterTagDirectory.pl
- bin/findcsRNATSS.pl
- bin/findGO.pl
- bin/findGOtxt.pl
- bin/findHiCCompartments.pl
- bin/findHiCDomains.pl
- bin/findHiCInteractionsByChr.pl
- bin/findKnownMotifs.pl
- bin/findMotifs.pl
- bin/findMotifsGenome.pl
- bin/findPeaks
- bin/findRedundantBLAT.pl
- bin/findTADsAndLoops.pl
- bin/findTADsAndLoopsFromRelMatrix
- bin/findTopMotifs.pl
- bin/flipPC1toMatch.pl
- bin/freq2group.pl
- bin/genericConvertIDs.pl
- bin/genomeOntology
- bin/GenomeOntology.pl
- bin/getChrLengths.pl
- bin/getConservedRegions.pl
- bin/getDifferentialBedGraph.pl
- bin/getDifferentialPeaks
- bin/getDifferentialPeaksReplicates.pl
- bin/getDiffExpression.pl
- bin/getDistalPeaks.pl
- bin/getFocalPeaks.pl
- bin/getGenesInCategory.pl
- bin/getGenomeTilingPeaks
- bin/getGWASoverlap.pl
- bin/getHiCcorrDiff.pl
- bin/getHomerQCstats.pl
- bin/getLikelyAdapters.pl
- bin/getMappableRegions
- bin/getMappingStats.pl
- bin/getPartOfPromoter.pl
- bin/getPeakTags
- bin/getPos.pl
- bin/getRandomReads.pl
- bin/getSiteConservation.pl
- bin/getTopPeaks.pl
- bin/gff2pos.pl
- bin/go2cytoscape.pl
- bin/groupSequences.pl
- bin/homer
- bin/homer2
- bin/HomerConfig.pm
- bin/HomerSVGLogo.pm
- bin/homerTools
- bin/joinFiles.pl
- bin/loadGenome.pl
- bin/loadPromoters.pl
- bin/makeBigBedMotifTrack.pl
- bin/makeBigWig.pl
- bin/makeBinaryFile.pl
- bin/makeHiCWashUfile.pl
- bin/makeMetaGeneProfile.pl
- bin/makeMultiWigHub.pl
- bin/makeTagDirectory
- bin/makeUCSCfile
- bin/map-fastq.pl
- bin/merge2Dbed.pl
- bin/mergeData.pl
- bin/mergePeaks
- bin/motif2Jaspar.pl
- bin/motif2Logo.pl
- bin/parseGTF.pl
- bin/pos2bed.pl
- bin/preparseGenome.pl
- bin/prepForR.pl
- bin/profile2seq.pl
- bin/qseq2fastq.pl
- bin/randomizeGroupFile.pl
- bin/randomizeMotifs.pl
- bin/randRemoveBackground.pl
- bin/removeAccVersion.pl
- bin/removeBadSeq.pl
- bin/removeOutOfBoundsReads.pl
- bin/removePoorSeq.pl
- bin/removeRedundantPeaks.pl
- bin/renamePeaks.pl
- bin/resizePosFile.pl
- bin/revoppMotif.pl
- bin/rotateHiCmatrix.pl
- bin/runHiCpca.pl
- bin/sam2spliceJunc.pl
- bin/scanMotifGenomeWide.pl
- bin/scrambleFasta.pl
- bin/selectRepeatBg.pl
- bin/seq2profile.pl
- bin/SIMA.pl
- bin/Statistics.pm
- bin/subtractBedGraphs.pl
- bin/subtractBedGraphsDirectory.pl
- bin/tab2fasta.pl
- bin/tag2bed.pl
- bin/tag2pos.pl
- bin/tagDir2bed.pl
- bin/tagDir2hicFile.pl
- bin/tagDir2HiCsummary.pl
- bin/zipHomerResults.pl
- cpp/
- cpp/.ls
- cpp/.parseMAFalignments.cpp.swp
- cpp/analyzeHiC.cpp
- cpp/assignGenomeAnnotation.cpp
- cpp/Clustering.cpp
- cpp/Clustering.h
- cpp/CommandLine.cpp
- cpp/CommandLine.h
- cpp/diff.out
- cpp/findPeaks.cpp
- cpp/findTADsAndLoopsFromRelMatrix.cpp
- cpp/genomeOntology.cpp
- cpp/getDifferentialPeaks.cpp
- cpp/getGenomeCorrelation.cpp
- cpp/getMappableRegions.cpp
- cpp/getPeakTags.cpp
- cpp/Hashtable.cpp
- cpp/Hashtable.h
- cpp/homer.cpp
- cpp/homer2.cpp
- cpp/homerTools.cpp
- cpp/homerTools.h
- cpp/Makefile
- cpp/makeTagDirectory.cpp
- cpp/makeUCSCfile.cpp
- cpp/mergePeaks.cpp
- cpp/mergesort.cpp
- cpp/mergesort.h
- cpp/Motif.cpp
- cpp/Motif.h
- cpp/Motif2.cpp
- cpp/Motif2.h
- cpp/parseMAFalignments.cpp
- cpp/rwrappers.cpp
- cpp/rwrappers.h
- cpp/SeqTag.cpp
- cpp/SeqTag.h
- cpp/Sequence.h
- cpp/statistics.cpp
- cpp/statistics.h
