# Supplementary material for: Identification and dynamic quantification of regulatory elements using total RNA
Source: Genome Res. 2019 Nov;29(11):1836–46. doi: 10.1101/gr.253492.119 (PMC6836739; doi:10.1101/gr.253492.119)
Supplement: Supplemental Material [file supp_gr.253492.119_Supplemental_Code.zip › config.txt]

# Homer Configuration File (automatically generated)
#
# This file is updated from the Homer website and contains information about data available for
# use with the program.
#
# This file has been further modified by the local update script
#
# Each section has the same format, which is <tab> separated values specifying:
# package name <tab> version <tab> description <tab> url <tab> optional parameters (, separated)
#

SOFTWARE
homer	v4.10.5	Code/Executables, ontologies, motifs for HOMER	http://homer.ucsd.edu/homer/data/software/homer.v4.10.5.zip	./	

ORGANISMS

PROMOTERS

GENOMES

SETTINGS
