# Supplementary material for: Identification and dynamic quantification of regulatory elements using total RNA
Source: Genome Res. 2019 Nov;29(11):1836–46. doi: 10.1101/gr.253492.119 (PMC6836739; doi:10.1101/gr.253492.119)
Supplement: Supplemental Material [file supp_gr.253492.119_Supplemental_Code.zip › README.txt]

Supplemental Code repository for identifying TSS clusters from csRNA-seq data using HOMER

The tutorial.pdf file accompanying this repository contains details and explanations for how this software is used to
analyze csRNA-seq datat. This repository only contains the HOMER programs used to analyze csRNA-seq data, and may 
require additional 3rd party tools (e.g. samtools, short read alignment software, etc.) for full functionality.

For the latest version, including additional information on using HOMER to analyze csRNA-seq data, please visit
http://homer.ucsd.edu/homer/. Alternatively, the configureHomer.pl script provided here can be used to update the 
software to the latest version as well as download additional annotation information:
	perl configureHomer.pl -update


------------------
Installation:

Prerequisites:
	GNU gcc/g++
	perl
	UNIX utilities: wget, cut, zip, unzip, gzip, gunzip, make, tar

	Optional:
	samtools (if using bam files)
	hisat2/STAR/bowtie2/bwa (genome alignment software)
	bedGraphToBigWig (if making bigWig files and hubs for genome browsers)

Installation steps:
Run the following commands to unzip the software and install (gcc/g++/make must be installed)

1. Unzip archive
	unzip homer_code.zip

2. Configure/compile software using the configureHomer.pl script
	perl configureHomer.pl -make

3. Update your PATH environment variable
	Option 1: (valid only for the current session), run the following, copying the 
	export PATH=$PATH:/path-to-homer/bin/

	Option 2: (modify PATH for future sessions as well):
	Edit your ~/.bashrc file and add the same ‘export’ line above – this will make the programs available every 
		time you login.

------------------
Data prerequisites:

Note: If starting from FASTQ files, please see the tutorial.pdf or the website for more information

Aligned csRNA-seq data in SAM file format (csrna.sam)

Optional (these files and their associated command linen options can be omitted):
	Aligned small RNA input data in SAM file format (input.sam)
	Aligned RNA-seq data in SAM file format (rna.sam)
	Genome FASTA format (genome.fa)
	Gene annotation in GTF format (genes.gtf)


------------------
Finding TSS clusters from csRNA-seq data.


For each csRNA-seq, small RNA-seq control, and RNA-seq alignment files, create a HOMER tag directory:

	makeTagDirectory TagDir-csRNAseq/ csrna.sam -genome genome.fa -checkGC -fragLength 150
	makeTagDirectory TagDir-sRNAinput/ input.sam -genome genome.fa -checkGC -fragLength 150
	makeTagDirectory TagDir-RNAseq/ rna.sam -genome genome.fa -checkGC -fragLength 150

Next, fun the findcsRNATSS.pl command:
	findcsRNATSS.pl TagDir-csRNAseq/ -o output -i TagDir-sRNAinput/ -rna TagDir-RNAseq/ -genome genome.fa -gtf genes.gtf

The primary output file will be output.tss.txt. Additional information about how to trouble shoot and interpret the results is available in the tutorial.pdf file.
