# Supplementary material for: Identification and dynamic quantification of regulatory elements using total RNA
Source: Genome Res. 2019 Nov;29(11):1836–46. doi: 10.1101/gr.253492.119 (PMC6836739; doi:10.1101/gr.253492.119)
Supplement: Supplemental Material [file supp_gr.253492.119_Supplemental_Code.zip › bin/adjustPeakFile.pl]

#!/usr/bin/env perl
use warnings;


use POSIX;

# Copyright 2009 - 2014 Christopher Benner <cbenner@salk.edu>
# 
# This file is part of HOMER
#
# HOMER is free software: you can redistribute it and/or modify
# it under the terms of the GNU General Public License as published by
# the Free Software Foundation, either version 3 of the License, or
# (at your option) any later version.
#
# HOMER is distributed in the hope that it will be useful,
# but WITHOUT ANY WARRANTY; without even the implied warranty of
# MERCHANTABILITY or FITNESS FOR A PARTICULAR PURPOSE.  See the
# GNU General Public License for more details.


sub printCMD() {
	print STDERR "\n\tadjustPeakFile.pl <peak/position file> [options]\n";
	print STDERR "\n\tOptions:\n";
	print STDERR "\t\t-size <#> (resize peak [around center] to this size, supports -size <#,#>)\n";
	print STDERR "\t\t-rsize <#> (resize peak by this relative size, supports -size <#,#>)\n";
	print STDERR "\t\t-move <#> (move peak [relative to strand], default: 0)\n";
	print STDERR "\t\t-5p (recenter peak on 5' end of region)\n";
	print STDERR "\t\t-3p (recenter peak on 3' end of region)\n";
	print STDERR "\t\t-ends (get both 5' and 3' ends - 3' ends will be flipped)\n";
	print STDERR "\t\t-flipStrand (change strand of peak)\n";
	print STDERR "\t\t-min <#> (remove peaks smaller than #)\n";
	print STDERR "\t\t-max <#> (remove peaks larger than #)\n";
	print STDERR "\n";
	exit;
}


my $size = 'given';
my $move = 0;
my $rStart = 0;
my $rEnd = 0;
my $headerFlag = 0;
my $flipStrand = 0;
my $minPeakSize = -1;
my $maxPeakSize = -1;

if (@ARGV < 1) {
	printCMD();
}
my $peakFile = $ARGV[0];

my $numTooSmall = 0;
my $numTooLarge = 0;


for (my $i=1;$i<@ARGV;$i++){ 
	if ($ARGV[$i] eq '-size') {
	    $size = $ARGV[++$i];
        if ($size eq 'given') {
            print STDERR "\tUsing actual sizes of regions\n";
        } elsif ($size =~ /\,/) {
            my @a = split /\,/, $size;
            my $sizeStart= $a[0];
            my $sizeEnd = $a[1];
            if ($sizeEnd < $sizeStart) {
                print STDERR "!!! Size end must be less than the size start range in -size $sizeStart,$sizeEnd\n";
                exit;
            }
            $move = floor(($sizeStart+$sizeEnd)/2);
            $size = $sizeEnd - $sizeStart;
        }
	} elsif ($ARGV[$i] eq '-rsize') {
	    my $rsize = $ARGV[++$i];
        if ($rsize eq 'given') {
            print STDERR "\tUsing actual sizes of regions\n";
        } elsif ($rsize =~ /\,/) {
            my @a = split /\,/, $rsize;
            $rStart= $a[0];
            $rEnd = $a[1];
        } else {
			$rStart = -1*$rsize/2;
			$rEnd = $rsize/2;
		}
	} elsif ($ARGV[$i] eq '-move') {
		$move = $ARGV[++$i];
	} elsif ($ARGV[$i] eq '-flipStrand') {
		$flipStrand = 1;
	} elsif ($ARGV[$i] eq '-ends') {
		$endsFlag = 1;
	} elsif ($ARGV[$i] eq '-5p') {
		$p5Flag = 1;
	} elsif ($ARGV[$i] eq '-min') {
		$minPeakSize = $ARGV[++$i];
	} elsif ($ARGV[$i] eq '-max') {
		$maxPeakSize = $ARGV[++$i];
	} elsif ($ARGV[$i] eq '-3p') {
		$p3Flag = 1;
	} else {
		print STDERR "!!! \"$ARGV[$i]\" not recognized!\n";
		printCMD();
	}
}

my $rand = rand();
my $cleanPosFile = $rand . ".tmp";
my $tmpFile = $rand . ".2.tmp";
`bed2pos.pl "$peakFile" -check -unique > "$tmpFile"`;
`checkPeakFile.pl "$tmpFile"`;
`cleanUpPeakFile.pl "$tmpFile" > "$cleanPosFile"`;
$peakFile = $cleanPosFile;

my $half = 'given';
if ($size ne 'given') {
	$half = $size/2;
}

my $removed = 0;	

open IN, $peakFile;
my $count = 0;
while (<IN>) {
	$count++;
	chomp;
	s/\r//g;
	next if (/^#/);
	if ($count == 1 && $headerFlag) {
		print "$_\n";
		next;
	}
	my @line = split /\t/;

	next if (@line < 5);
	if (!($line[2] =~ /^\d+$/)) {
		next;
	}
	foreach(@line) {
		s/^\s*//;
		s/\s*$//;
	}

	my $id = $line[0];
	my $chr = $line[1];
	my $s = $line[2];
	my $e = $line[3];
	my $strand = $line[4];
	my $peakSize = abs($e-$s);

	if ($minPeakSize > -1) {
		if ($peakSize < $minPeakSize) {
			$numTooSmall++;
			next;
		}
	}
	if ($maxPeakSize > -1) {
		if ($peakSize > $maxPeakSize) {
			$numTooLarge++;
			next;
		}
	}


	if ($p5Flag) {
		my $len =floor(($e-$s)/2);
		my $p = $s;
		if ($strand eq '-' || $strand eq '1') {
			$p = $e;
		}
		$s = $p-$len;
		$e = $p+$len;
	}
	if ($p3Flag) {
		my $len =floor(($e-$s)/2);
		my $p = $e;
		if ($strand eq '-' || $strand eq '1') {
			$p = $s;
		}
		$s = $p-$len;
		$e = $p+$len;
	}


	if ($strand eq '-' || $strand eq '1') {
		$s -= $move;
		$e -= $move;
	} else {
		$s += $move;
		$e += $move;
	}

	if ($size ne 'given') {
		my $center = (($s+$e)/2);
		$s = floor($center - $half);
		$e = floor($center + $half);
	}

	if ($strand eq '+' || $strand eq '0') {
		$s += $rStart;
		$e += $rEnd;
	} elsif ($strand eq '-' || $strand eq '1') {
		$s -= $rEnd;
		$e -= $rStart;
	}
	if ($e < $s) {
		$removed++;
		next;
	}
	if ($flipStrand > 0) {
		if ($strand eq '0' || $strand eq '+') {
			$strand = '-';
		} else {
			$strand = '+';
		}
	}

	if ($endsFlag) {
		my $len =floor(($e-$s)/2);
		my $p = $s;
		if ($strand eq '-' || $strand eq '1') {
			$p = $e;
		}
		$s1 = $p-$len;
		$e1 = $p+$len;
		print "$line[0]-5p\t$line[1]\t$s1\t$e1\t$strand";
		for (my $i=5;$i<@line;$i++) {
			print "\t$line[$i]";
		}
		print "\n";

		$p = $e;
		if ($strand eq '-' || $strand eq '1') {
			$p = $s;
		}
		$s2 = $p-$len;
		$e2 = $p+$len;
		if ($strand eq '0' || $strand eq '+') {
			$strand = '-';
		} else {
			$strand = '+';
		}
		print "$line[0]-3p\t$line[1]\t$s2\t$e2\t$strand";
		for (my $i=5;$i<@line;$i++) {
			print "\t$line[$i]";
		}
		print "\n";
		next;
	}

	print "$line[0]\t$line[1]\t$s\t$e\t$strand";
	for (my $i=5;$i<@line;$i++) {
		print "\t$line[$i]";
	}
	print "\n";
}
close IN;


if ($removed > 0) {
	print STDERR " $removed peaks removed because there size was less than 0\n";
}
if ($numTooLarge > 0) {
	print STDERR "\t$numTooLarge peaks were removed because they were more than $maxPeakSize\n";
}
if ($numTooSmall > 0) {
	print STDERR "\t$numTooSmall peaks were removed because they were less than $minPeakSize\n";
}
`rm "$tmpFile" "$cleanPosFile"`;
