# Supplementary material for: Identification and dynamic quantification of regulatory elements using total RNA
Source: Genome Res. 2019 Nov;29(11):1836–46. doi: 10.1101/gr.253492.119 (PMC6836739; doi:10.1101/gr.253492.119)
Supplement: Supplemental Material [file supp_gr.253492.119_Supplemental_Code.zip › bin/batchFindMotifsGenome.pl]

#!/usr/bin/env perl
use warnings;


if (@ARGV < 3) {
	print STDERR "\n\tUsage: batchFindMotifsGenome.pl [genome] [options...] -d <TagDirectory1> [TagDirectory 2] ...\n";
	print STDERR "\tUsage: batchFindMotifsGenome.pl [genome] [options...] -f <peak/BED file1> [peak/BED file2] ...\n";
	print STDERR "\n\t\t-dist <#> (Will only analyze promoter-distal regions ># away from TSS)\n";
	print STDERR "\t\t-cpu (# of concurrent jobs, -p controls CPUs used by each findMotifsGenome.pl instance)\n";
	print STDERR "\n";
	exit;
}

my $genome = $ARGV[0];
my $options = "";
my $dist = '';
my @files = ();
my @ffiles = ();
my $maxCPUs = 1;
for (my $i=1;$i<@ARGV;$i++) {
	if ($ARGV[$i] eq '-d') {
		for (my $j=$i+1;$j<@ARGV;$j++) {
			push(@files, $ARGV[$j]);
		}
		last;
	} elsif ($ARGV[$i] eq '-f') {
		for (my $j=$i+1;$j<@ARGV;$j++) {
			push(@ffiles, $ARGV[$j]);
		}
		last;
	} elsif ($ARGV[$i] eq '-dist') {
		$dist = $ARGV[++$i];
	} elsif ($ARGV[$i] eq '-cpu') {
		$maxCPUs = $ARGV[++$i];
	} else {
		$options .= " " . $ARGV[$i];
	}
}

my @pids = ();
my $cpus = 0;
foreach(@files) {

	my $dir = $_;

	my $pid = fork();
	$cpus++;
	if ($pid == 0) {

		my $outdir = $dir . "/" . "Motifs-BatchOutput/";
		if ($dist ne '') {
			$outdir = $dir . "/" . "Motifs-BatchOutput.distal/";
		}
		
	
		my $inputFile = "$dir/peaks.txt";
		$inputFile = "$dir/regions.txt" unless (-e $inputFile);
		$inputFile = "$dir/tss.txt" unless (-e $inputFile);
		unless (-e $inputFile) {
			print STDERR "!!! Error, could not find peak file in directory $dir!!!\n";
			next;
		}
		my $inputFile2 = $inputFile . ".dist.txt";
	
		if ($dist ne '') {
			`getDistalPeaks.pl $inputFile $genome -d $dist > $inputFile2`;
			$inputFile = $inputFile2;
		}
	
		print STDERR "findMotifsGenome.pl \"$inputFile\" $genome \"$outdir\" $options\n";
		`findMotifsGenome.pl "$inputFile" $genome "$outdir" $options`;
		exit(0);
	}
	push(@pids, $pid);
	if ($cpus >= $maxCPUs) {
		my $id = wait();
		print "\t$id finished\n";
		$cpus--;
    }
}
foreach(@ffiles) {
	my $inputFile = $_;

	my $pid = fork();
	$cpus++;
	if ($pid ==0) {

		my $outdir = "Motifs-" . $inputFile;
		my $inputFile2 = $inputFile . ".dist.txt";
		if ($dist ne '') {
			$outdir = "Motifs-" . $inputFile . ".distal/";
			`getDistalPeaks.pl $inputFile $genome -d $dist > $inputFile2`;
			$inputFile = $inputFile2;
		}
		print STDERR "findMotifsGenome.pl \"$inputFile\" $genome \"$outdir\" $options\n";
		`findMotifsGenome.pl "$inputFile" $genome "$outdir" $options`;
		exit(0);
	}
	push(@pids, $pid);
	if ($cpus >= $maxCPUs) {
		my $id = wait();
		print "\t$id finished\n";
		$cpus--;
    }
}

my $id = 0;
while ($id >= 0) {
	$id = wait();
	if ($id == -1) {
		print STDERR "\tALL FINISHED!!!\n";
	} else {
		print STDERR "\t$id finished\n";
	}
}
print STDERR "\n";
