# Supplementary material for: Identification and dynamic quantification of regulatory elements using total RNA
Source: Genome Res. 2019 Nov;29(11):1836–46. doi: 10.1101/gr.253492.119 (PMC6836739; doi:10.1101/gr.253492.119)
Supplement: Supplemental Material [file supp_gr.253492.119_Supplemental_Code.zip › bin/changeNewLine.pl]

#!/usr/bin/env perl
use warnings;


if (@ARGV < 1) {
	print STDERR "\n\tusage: changeNewLine.pl <text file>\n";
	print STDERR "\ti.e. changeNewLine.pl data.txt\n";
	print STDERR "\n\tThis program changes text files such that they use newline characters of the form \"\\n\"\n";
	print STDERR "\t(i.e. creates a UNIX style text file)\n"; 
	print STDERR "\t!! The new file will overwrite the old file !!\n";
	print STDERR "\n";
	exit;
}
my $rand = rand() . ".tmp";
`perl -pe 'if (s/\r\n/\n/g) {} else { s/\r/\n/g; }' "$ARGV[0]" > "$rand"`;
`mv "$rand" "$ARGV[0]"`;
