# Supplementary material for: Identification and dynamic quantification of regulatory elements using total RNA
Source: Genome Res. 2019 Nov;29(11):1836–46. doi: 10.1101/gr.253492.119 (PMC6836739; doi:10.1101/gr.253492.119)
Supplement: Supplemental Material [file supp_gr.253492.119_Supplemental_Code.zip › bin/fastq2fasta.pl]

#!/usr/bin/env perl
use warnings;


if (@ARGV < 1) {
	print STDERR "<fastq file>\n";
	print STDERR "Will output a FASTA file\n";
	exit;
}


open IN, $ARGV[0];
my $good = 0;
my $numLines = 0;
while (<IN>) {
	$numLines++;
	chomp;
	if (/^\@/) {
		next if ($good == 0 && $numLines==1);
		$good = 1;
		s/^\@//;
		s/ /_/g;
		print ">$_\n";
	} elsif (/^\+/) {
		$good = 0;
		$numLines = 0;
	} else {
		if ($good) {
			print "$_\n";
		}
	}
}
close IN;
