# Supplementary material for: Identification and dynamic quantification of regulatory elements using total RNA
Source: Genome Res. 2019 Nov;29(11):1836–46. doi: 10.1101/gr.253492.119 (PMC6836739; doi:10.1101/gr.253492.119)
Supplement: Supplemental Material [file supp_gr.253492.119_Supplemental_Code.zip › bin/findGO.pl]

#!/usr/bin/env perl
use warnings;
use lib "/Users/cbenner/Desktop/cstest/.//bin";
my $homeDir = "/Users/cbenner/Desktop/cstest/./";
my $promoterSeqOffset = -2000;

my $goDir = $homeDir . "/data/GO/";
my $goFile = $homeDir . "/data/GO/GO.txt";
my $promoterDir = $homeDir . "/data/promoters/";
my $accDir = $homeDir . "/data/accession/";
my $pvalueThresh = 0.05;


sub printCMD {
	print STDERR "\n\tUsage: findGO.pl <target ids file> <organism> <output directory> [options]\n";
	print STDERR "\n\tOptions:\n";
	print STDERR "\t\t-bg <background ids file>\n";
	print STDERR "\t\t-cpu <#> (number of cpus to use)\n";
	print STDERR "\t\t-human (convert IDs and run as human [uses homologene])\n";
	print STDERR "\t\t-customID (don't convert IDs)\n";
	print STDERR "\t\t-ontology <file.genes> [file2.genes] ... (custom ontologies)\n";
	print STDERR "\n";
	exit;
}
if (@ARGV < 3) {
	printCMD();
}
my $inputIDfile = $ARGV[0];
my $org = $ARGV[1];
my $outDir = $ARGV[2];
my $bgIDfile = '';
my $maxCPUs = 1;
my $humanFlag = 0;
my $customIDflag = 0;
my @customOntologies = ();

for (my $i=3;$i<@ARGV;$i++) {
	if ($ARGV[$i] eq '-bg') {
		$bgIDfile = $ARGV[++$i];
	} elsif ($ARGV[$i] eq '-p' || $ARGV[$i] eq '-cpu') {
		$maxCPUs = $ARGV[++$i];
	} elsif ($ARGV[$i] eq '-human') {
		$humanFlag = 1;
	} elsif ($ARGV[$i] eq '-customID') {
		$customIDflag = 1;
	} elsif ($ARGV[$i] eq '-ontology') {
		$i++;
		while ($i < @ARGV) {
			if ($ARGV[$i] =~ /^\-/) {
				$i--;
				last;
			}
			push(@customOntologies, $ARGV[$i]);
			$i++
		}	
	} else {
		printCMD();
	}
}

$tmpFileFg = rand() . ".fg.tmp";
$tmpFileBg = rand() . ".bg.tmp";

if ($customIDflag) {
	`cp "$inputIDfile" "$tmpFileFg"`;
	if ($bgIDfile ne '') {
		`cp "$bgIDfile" "$tmpFileBg"`;
	} else {
		if (-f "$promoterDir/$org.base") {
			`cp "$promoterDir/$org.base" "$tmpFileBg"`;
		}
	}
} elsif ($humanFlag == 0) {
	`convertIDs.pl "$inputIDfile" $org gene > "$tmpFileFg"`;
	if ($bgIDfile ne '') {
		`convertIDs.pl "$bgIDfile" $org gene > "$tmpFileBg"`;
	} else {
		if (-f "$promoterDir/$org.base.gene") {
			`cp "$promoterDir/$org.base.gene" "$tmpFileBg"`;
		}
	}
} else {
	`convertOrganismID.pl "$inputIDfile" $org human gene > "$tmpFileFg"`;
	if ($bgIDfile ne '') {
		`convertOrganismID.pl "$bgIDfile" $org human gene > "$tmpFileBg"`;
	} else {
		if (-f "$promoterDir/human.base.gene") {
			`cp "$promoterDir/human.base.gene" "$tmpFileBg"`;
		}
	}
	$org = 'human';
}

%geneNames = ();
open IN, $accDir . $org . ".description";
while (<IN>) {
	chomp;
	my @line = split /\t/;
	my $name = $line[4];
	if (@line < 5 || $line[4] eq '-' || $line[4] eq '') {
		$name = $line[0];
	} 
	$geneNames{$line[0]} = $name;
}
close IN;

my @ontologies = ();
open IN, $goFile;
while (<IN>) {
	chomp;
	s/\r//g;
	next if (/^#/);
	my @line = split /\t/;
	my $go = {name=>$line[0],genes=>$line[1],output=>$line[2],desc=>$line[3],url=>$line[4],linkName=>$line[5],custom=>0};
	push(@ontologies,$go);
	
}
close IN;

foreach(@customOntologies) {
	my $n = $_;
	my $nn = $_;
	$nn =~ s/^.*\///;
	my $go = {name=>$nn,genes=>$n,output=>"$nn.txt",desc=>"$nn custom ontology",url=>"NA",linkName=>"NA",custom=>1};
	push(@ontologies,$go);
}


`mkdir -p "$outDir"`;

my $cpus=0;
foreach(@ontologies) {
	my $go = $_;
	my $pid = fork();
	$cpus++;
	if ($pid == 0) {
		#child process
		my $fullFile = "$goDir/$org." . $go->{'genes'};
		if ($go->{'custom'}) {
			$fullFile = $go->{'genes'};
		}
		`findGOtxt.pl "$fullFile" "$tmpFileBg" "$tmpFileFg" > "$outDir/$go->{'output'}"`;
		exit(0);
	}
	if ($cpus >= $maxCPUs) {
		wait();
		$cpus--;
	}
}
my $id = 0;
while ($id >= 0) {
	$id = wait();
}
`rm "$tmpFileFg" "$tmpFileBg"`;	

my %results = ();
for (my $i=0;$i<@ontologies;$i++) {
	my $go = $ontologies[$i];
	parseResults("$outDir/$go->{'output'}", $go->{'name'});
}

my @go = sort {$results{$a}->{'lp'} <=> $results{$b}->{'lp'}} keys %results;


open MAIN, ">$outDir/geneOntology.html";
print MAIN "<HTML><HEAD><TITLE>Gene Ontology Results</TITLE></HEAD><BODY>\n";
print MAIN "<H1>Gene Ontology Enrichment Results</H1>\n";
print MAIN "<A HREF=\"homerResults.html\">Homer <i>de novo</i> Motif Enrichment Results</A><BR/>\n";
print MAIN "<A HREF=\"knownResults.html\">Known Motif Enrichment Results</A><BR/>\n";
print MAIN "<H4>Text file version of complete results (i.e. open with Excel)\n";
print MAIN "<UL>\n";

foreach(@ontologies) {
	my $go = $_;
	
	print MAIN "<LI><A HREF=\"$go->{'output'}\">$go->{'name'}</A>: $go->{'desc'} ";
	print MAIN "(<A HREF=\"$go->{'url'}\">$go->{'linkName'}</A>)</LI>\n";

}

print MAIN "</UL>\n";
print MAIN "<H2>Enriched Categories</H2>\n";
print MAIN "<TABLE border=\"1\" cellpading=\"0\" cellspacing=\"0\">\n";
print MAIN "<TR><TH>P-value</TH><TD>ln(P)</TD><TD>Term</TD><TD>GO Tree</TD><TD>GO ID</TD>";
print MAIN "<TD># of Genes in Term</TD><TD># of Target Genes in Term</TD><TD># of Total Genes</TD>";
print MAIN "<TD># of Target Genes</TD><TD>Common Genes</TD></TR>\n";

foreach(@go) {
	my $goid = $_;
	my $pvalue = sprintf("%.3e", $results{$goid}->{'p'});
	last if ($pvalue > $pvalueThresh);

	my $lp = sprintf("%.2f", $results{$goid}->{'lp'});
	my $term = $results{$goid}->{'term'};
	my $tree = $results{$goid}->{'n'};
	my $nterm = $results{$goid}->{'t'};
	my $ncommon = $results{$goid}->{'c'};
	my $N = $results{$goid}->{'N'};
	my $T = $results{$goid}->{'P'};

	print MAIN "<TR><TD>$pvalue</TD><TD>$lp</TD><TD>$term</TD><TD>$tree</TD><TD>$goid</TD>";
	print MAIN "<TD>$nterm</TD><TD>$ncommon</TD><TD>$N</TD><TD>$T</TD>\n";
	print MAIN "<TD>";
	my $z = 0;
	foreach(@{$results{$goid}->{'genes'}}) {
		print MAIN "," if ($z > 0);
		$z++;
		my $name = $_;
		#if (exists($geneNames{$_})) {
		#	$name = $geneNames{$_};
		#}
		print MAIN "$name";
	}
	print MAIN "</TD></TR>\n";

}
print MAIN "</TABLE>\n";
print MAIN "</BODY></HTML>\n";
close MAIN;


sub parseResults {
	my ($file, $name) = @_;
	my $c = 0;
	open TMP, ">$tmpFileFg";
	print TMP "TermID\tTerm\tEnrichment\tlogP\tGenes in Term\tTarget Genes in Term\tFraction of Targets in Term\tTotal Target Genes\tTotal Genes\tEntrez Gene IDs\tGene Symbols\n";

	open IN, $file;
	while (<IN>) {
		$c++;
		next if ($c < 2);
		chomp;
		my @line = split /\t/;


		my $term = $line[1];
		my $goid = $line[0];
		my $pvalue = $line[2];
		my $lp = $line[3];
		my $numTerm = $line[4];
		my $common = $line[5];
		my $total = $line[8];
		my $pos = $line[7];
		my @common = ();
		if (@line > 9) {
			my @gids = split /\,/, $line[9];
			foreach(@gids) {
				if (exists($geneNames{$_})) {
					push(@common, $geneNames{$_});
				} else {
					push(@common, $_);
				}
			}
		}
		$results{$goid} = {term=>$term, lp=>$lp, p=>$pvalue, t=>$numTerm,c=>$common,
										N=>$total,P=>$pos,n=>$name,genes=>\@common};


		print TMP "$line[0]";
		for (my $i=1;$i<@line;$i++) {
			print TMP "\t$line[$i]";
		}
		if (scalar(@common) > 0) {
			print TMP "\t$common[0]";
			for (my $i=1;$i<@common;$i++) {
				print TMP ",$common[$i]";
			}
		}
		print TMP "\n";

	}
	close IN;
	close TMP;
	`mv "$tmpFileFg" "$file"`;
}
