# Supplementary material for: Identification and dynamic quantification of regulatory elements using total RNA
Source: Genome Res. 2019 Nov;29(11):1836–46. doi: 10.1101/gr.253492.119 (PMC6836739; doi:10.1101/gr.253492.119)
Supplement: Supplemental Material [file supp_gr.253492.119_Supplemental_Code.zip › bin/runHiCpca.pl]

#!/usr/bin/env perl
use warnings;
use lib "/Users/cbenner/Desktop/cstest/.//bin";
my $homeDir = "/Users/cbenner/Desktop/cstest/./";

# Copyright 2009-2017 Christopher Benner <cbenner@salk.edu>
# 
# This file is part of HOMER
#
# HOMER is free software: you can redistribute it and/or modify
# it under the terms of the GNU General Public License as published by
# the Free Software Foundation, either version 3 of the License, or
# (at your option) any later version.
#
# HOMER is distributed in the hope that it will be useful,
# but WITHOUT ANY WARRANTY; without even the implied warranty of
# MERCHANTABILITY or FITNESS FOR A PARTICULAR PURPOSE.  See the
# GNU General Public License for more details.


use POSIX;
use HomerConfig;
use Statistics;

my $pcaCol = 19;
my $maxSubDistance = 1e9;
my $minSubDistance = 10000;

my $stdFilter = 8;
my $minFilter = 0.05;
my $res = 50000;
my $superRes = 100000;
my $subres = 5000;
my $subsuperRes = 10000;
my $bedGraphFile = '';
my $corrDepth = 3;
my $activeZones = "";
my $inActiveZones = "";
my $maxCPUs = 1;
my $minp = 0.02;
my @regions = ();
my $subFlag = 0;
my $maxSubSizePerRun = 10000000;

my $genome = "";

my $config = HomerConfig::loadConfigFile();


sub printCMD {
	print STDERR "\n\tUsage runHiCpca.pl <output prefix> <HiC directory> [options]\n";
	print STDERR "\n\tIf first argument is 'auto', pca file will be placed in tag directory\n";
	print STDERR "\n\tOptions:\n";
	print STDERR "\t\t-res <#> (resolution in bp, default: $res)\n";
	print STDERR "\t\t-window <#> (overlapping window resolution in bp, i.e. superRes, default: $superRes)\n";
	print STDERR "\t\t-active <K4me+ regions> (Regions to use to help decide sign on principal component [active=+])\n";
	print STDERR "\t\t-inactive <K4me- regions> (Regions to use to help decide sign on principal component [inactive=-])\n";
	print STDERR "\t\t\t-genome <genome> (If you don't have seed regions, this will use the TSS file as active seeds)\n";
	print STDERR "\t\t-corrDepth <#> (number of expected reads needed per data point when calculating correlation, default: 3)\n";
	print STDERR "\t\t-std <#> (exclude regions with sequencing depth exceeding # std deviations, default: $stdFilter)\n";
	print STDERR "\t\t-min <#> (exclude regions with sequencing depth less than this fraction of mean, default: $minFilter)\n";
	print STDERR "\t\t-rpath <path to R executable> (If R is not accessible via the \$PATH variable)\n";
	print STDERR "\t\t-pc <#> (number of principal components to report, default: 1)\n";
	print STDERR "\t\t-cpu <#> (number of CPUs to use, default: 1)\n";
	print STDERR "\t\t-customRegions <regions peak/BED file> (instead of analysis by chr, separate by these regions, i.e. arms)\n";
	#print STDERR "\n\tSubcompartment Settings:\n";
	#print STDERR "\t\t-sub (perform subcompartment analysis after finishing PCA)\n";
	#print STDERR "\t\t-bedGraph <input bedGraph> (this will skip the initial PCA step and use this bedGraph as input)\n";
	#print STDERR "\t\t-subres <#> (resolution for subcompartment analysis: $subres)\n";
	#print STDERR "\t\t-subwindow <#> (overlapping window resolution for subcompartment analysis, default: $subsuperRes)\n";
	print STDERR "\n\tAlternate usage:\n";
	print STDERR "\t\t-cluster <#> (cluster correlation matrix, define clusters using correlation threshold: i.e. 0.25)\n";
	print STDERR "\t\t-minp <#> (minimum cluster size, as fraction of chromosome, default: 0.02)\n";
	print STDERR "\n\tOutput files:\n";
	print STDERR "\t\t<prefix>.PC1.txt - peak file containing coordinates along the first 2 principal components\n";
	print STDERR "\t\t<prefix>.PC1.bedGraph - UCSC upload file showing PC1 values across the genome\n";
	print STDERR "\n";
	exit;
}


if (@ARGV < 2) {
	printCMD();
}

my $prefix = $ARGV[0];
my $directory = $ARGV[1];
my $rpath = "R";
my $numPC=1;
my $clusterFlag = '';
my $regionsFile = '';
for (my $i=2;$i<@ARGV;$i++) {
	if ($ARGV[$i] eq '-res') {
		$res = $ARGV[++$i];
	} elsif ($ARGV[$i] eq '-cluster') {
		$clusterFlag = $ARGV[++$i];
	} elsif ($ARGV[$i] eq '-superRes' || $ARGV[$i] eq '-window' || $ARGV[$i] eq '-win') {
		$superRes = $ARGV[++$i];
	} elsif ($ARGV[$i] eq '-rpath') {
		$rpath = $ARGV[++$i];
	} elsif ($ARGV[$i] eq '-minp') {
		$minp = $ARGV[++$i];
	} elsif ($ARGV[$i] eq '-genome') {
		$genome = $ARGV[++$i];
	} elsif ($ARGV[$i] eq '-active') {
		$activeZones = $ARGV[++$i];
	} elsif ($ARGV[$i] eq '-inactive') {
		$inActiveZones = $ARGV[++$i];
	} elsif ($ARGV[$i] eq '-corrDepth') {
		$corrDepth = $ARGV[++$i];
	} elsif ($ARGV[$i] eq '-pc') {
		$numPC = $ARGV[++$i];
	} elsif ($ARGV[$i] eq '-sub') {
		$subFlag = 1;
	} elsif ($ARGV[$i] eq '-cpu') {
		$maxCPUs = $ARGV[++$i];
	} elsif ($ARGV[$i] eq '-subres') {
		$subres = $ARGV[++$i];
	} elsif ($ARGV[$i] eq '-subwindow' || $ARGV[$i] eq '-subsuperRes') {
		$subsuperRes = $ARGV[++$i];
	} elsif ($ARGV[$i] eq '-bedGraph') {
		$bedGraphFile = $ARGV[++$i];
		$subFlag = 1;
	} elsif ($ARGV[$i] eq '-std') {
		$stdFilter = $ARGV[++$i];
	} elsif ($ARGV[$i] eq '-customRegions') {
		$regionsFile = $ARGV[++$i];
	} elsif ($ARGV[$i] eq '-min') {
		$minFilter = $ARGV[++$i];
	} else {
		print STDERR "!!! Didn't recognize option \"$ARGV[$i]\"!!!!\n";
		printCMD();
	}
}

if ($res > $superRes) {
	print STDERR "!!! Warning -window/-superRes ($superRes) is smaller than -res ($res)...\n\t\tPausing for 5s...";
	`sleep 5`;
}

my $check = `which "$rpath"`;
if ($check eq "") {
    print STDERR "\n\t!!! Could not detect the program R in the executable path\n";
    print STDERR "\t\tIf R is install, but not on the executable path, specify it's location with -rpath\n";
    print STDERR "\t\tOtherwise, download and install it from http://www.r-project.org/\n\n";
    exit;
}


$genome =~ s/r$//;
my $genomeDir = "";
if ($genome eq 'none') {
    print STDERR "\tNo genome selected (\"none\") - ignored\n";
} elsif (!exists($config->{'GENOMES'}->{$genome})) {
	if ($genome ne '') {
		print STDERR "\t\"$genome\" not recognized - ignored\n";
	}
} else {
    $genomeDir = $config->{'GENOMES'}->{$genome}->{'directory'};
}

if ($activeZones eq '' && $inActiveZones eq '') {
	if ($genomeDir ne '') {
		$activeZones = $genomeDir . "/" . $genome . ".tss";
		print STDERR "\tUsing TSS from $genome to assign sign to active(+) vs. inactive(-) PC1 values\n"
	} else {
		print STDERR "\t!Warning: No seed regions used - sign on PC1 value may not be consistent across chromosomes...\n";
		print STDERR "\t(pausing for 5 seconds...)\n";
		`sleep 5`;
	}
}

my $trackName = $prefix;
if ($prefix eq 'auto') {
	my $name = $directory;
	$name =~ s/\/+$//;
	$name =~ s/.*\///;
	my $r = $res . "x" . $superRes;
	$r =~ s/000x/x/g;
	$r =~ s/000$/kb/g;
	$prefix = "$directory/$name.$r";
	$trackName = $prefix;
	$trackName =~ s/\/+$//;
	$trackName =~ s/^.*\///;

}


print STDERR "\tOutput files will start with: $prefix\n";
print STDERR "\tTrackname: $trackName\n";
print STDERR "\tAnalyzing HiC directory: $directory\n\n";


if ($clusterFlag ne '') {
	print STDERR "\tClustering instead of using PCA analysis (correlation threshold= $clusterFlag)\n";
}

my $force = 1;

my $rand = rand();
my $tmpFile = $rand . ".tmp";


my @chrs = ();
if ($regionsFile ne '') {
	my $cleanPosFile = $rand . ".tmp";
	`bed2pos.pl "$regionsFile" -check -unique > "$tmpFile"`;
	open IN, $tmpFile;
	while (<IN>) {
		chomp;
		next if (/^#/);
		s/\r//g;	
		my @line = split /\t/;
		my $r = $line[1] . ":" . $line[2] . "-" . $line[3];
		push(@chrs, $r);
	}
	close IN;
	`rm "$tmpFile"`;
} else {
	print STDERR "\tBy default, analyzing PCA per chromosome...\n";
	`ls -1 "$directory"/*.tags.tsv > "$tmpFile"`;
	open IN, $tmpFile;
	while (<IN>) {
		chomp;
		s/\r//g;
		s/\.tags\.tsv//;
		s/^.*\///;
		push(@chrs,$_);
	}
	close IN;
	`rm "$tmpFile"`;
}
#for (my $i=1;$i<=$numChrs;$i++) {
#	push(@chrs, "chr" . $i);
#}
#push(@chrs, "chrX", "chrY", "chrM");
#@chrs = ("chr19");

print STDERR "\tWill analyze chrs: @chrs\n";

my $tmpFile2 = $rand . ".2.tmp";
my $tmpFile3 = $rand . ".3.tmp";
my $tmpFile4 = $rand . ".4.tmp";
my $tmpFile5 = $rand . ".5.tmp";
my $tmpFile6 = $rand . ".6.tmp";

my $rInputFile = $tmpFile5;
my $rOutputFile = $tmpFile6;

my %results = ();

my %rOutputFiles = ();

my $cpus = 0;


if ($bedGraphFile eq '') {

	my $possibleRes = HomerConfig::getHiCBgRes($directory,$superRes,$maxCPUs);

	foreach(@chrs) {
		my $chr = $_;
	
		my $chrTmpFile = $rand . "$chr.tmp";
		my $chrTmpFile2 = $rand . "$chr.2.tmp";
		my $rInputFile = $rand . "$chr.PCA.input.txt";
		my $rOutputFile = $rand . "$chr.PCA.txt";
		my $clusterOutputFile = $rand . "$chr.cluster.txt";
		my $clusterPrefix = $rand . "$chr.cluster.prefix";
		$rOutputFiles{$chr} = $rOutputFile;
		#$cOutputFiles{$chr} = $clusterOutputFile;
	
		my $pid = fork();
		$cpus++;
		if ($pid == 0) {
			#child process
	
	
			my $position = "-chr $chr";
			if ($chr =~ /\:[\d,]+\-[\d,]+/) {
				$position = "-pos $chr";
			}
	
			`analyzeHiC "$directory" -res $res -window $superRes -distNorm -nolog -corr -corrDepth $corrDepth $position -std $stdFilter -min $minFilter > "$chrTmpFile"`;
	
			reformatForR($chrTmpFile, $chrTmpFile2);
	
			open RSCRIPT, ">$rInputFile";
			print RSCRIPT "data <- as.matrix(read.table(\"$chrTmpFile2\"))\n";
			print RSCRIPT "pcdat = princomp(data,cor=TRUE)\n";
			my $end = 1+$numPC;
			print RSCRIPT "write.table(as.matrix(pcdat\$scores[,1:$end]),file=\"$rOutputFile\",sep=\"\t\")\n";
			close RSCRIPT;
	
			`"$rpath" --no-save < "$rInputFile"`;

			if ($clusterFlag ne '') {
				my $thresh = -1*$clusterFlag;
				`homerTools cluster -d "$chrTmpFile" -annCols 2 -r -o $clusterPrefix`;
				`homerTools cluster -gtr "$clusterPrefix.gtr" -thresh $thresh > "$chrTmpFile2"`;
				`cluster2bed.pl "$chrTmpFile2" -minp $minp > "$clusterOutputFile"`;
				`rm -f "$clusterPrefix.gtr" "$clusterPrefix.cdt"`;
	
			}
			`rm -f "$rInputFile" "$chrTmpFile" "$chrTmpFile2"`;
			exit(0);
		}
	
		if ($cpus >= $maxCPUs) {
			my $id = wait();
			$cpus--;
		}
	}
	my $id = 0;
	while ($id >= 0) {
		$id = wait();
	}

	open EIGEN, ">$prefix.PC1.txt";
	print EIGEN "#peakID\tchr\tstart\tend\tstrand\tPC1";
	open ALL, ">$prefix.all.txt";
	print ALL "Cluster\tPC1";
	for (my $i=1;$i<$numPC;$i++){ 
		my $j = $i+1;
		print EIGEN "\tPC$j";
		print ALL "\tPC$j";
	}
	print EIGEN "\n";
	print ALL "\n";
	my %PCA = ();
	foreach(@chrs) {
		my $chr = $_;
		my $rOutputFile = $rOutputFiles{$chr};
		my $coeff = getDirectionAndStd($rOutputFile, $activeZones, $inActiveZones);
	
		my %cPCA = ();
	
		open IN, $rOutputFile;
		my $count = 0;
		while (<IN>) {
			$count++;
			next if ($count < 2);
			s/\"//g;
			chomp;
			s/\r//g;
			my @line = split /\t/;
			my $regionID = $line[0];
			my $v1 = $line[1]*$coeff;
			my @v = ();
			push(@v, $v1);
			for (my $i=1;$i<$numPC;$i++){ 
				push(@v, $line[1+$i]);
			}
			$regionID =~ /^(.+?)\-(\d+)$/;
			my $actualChr = $1;
			my $start = $2;
			my $end = $start+$res;
	
			$cPCA{$start} = $v1;
	
			print EIGEN "$line[0]\t$actualChr\t$start\t$end\t+\t$v1";
			print ALL "$line[0]\t$v1";
			for (my $i=1;$i<$numPC;$i++){ 
				print EIGEN "\t$v[$i]";
				print ALL "\t$v[$i]";
			}
			print EIGEN "\n";
			print ALL "\n";
		}
		close IN;
		`rm "$rOutputFile"`;
		$PCA{$chr}=\%cPCA;
	}	
	close ALL;
	close EIGEN;
	`cluster2bedgraph.pl "$prefix.all.txt" $res $trackName > "$prefix.PC1.bedGraph"`;
	`rm "$prefix.all.txt"`;

	if ($clusterFlag ne '') {
		open OUT, ">$prefix.cluster.bedGraph";
		print OUT "track name=\"Clusters for $prefix\" itemRgb=\"On\"\n";
		foreach(@chrs) {
			my $chr = $_;
			my $rOutputFile = $rOutputFiles{$chr};
			open IN, $rOutputFile;
			my $c=0;
			while (<IN>) {
				$c++;
				next if ($c==1);
				print OUT $_;
			}
			close IN;
		}
		close OUT;
	}
	#print STDERR "\tOuput Files:\n\t\t$prefix.active.txt\n\t\t$prefix.inactive.txt\n\t\t$prefix.ActiveVsInactive.bedGraph\n\n";
	$bedGraphFile = "$prefix.PC1.bedGraph";
}

# now time for subcompartment analysis
if ($subFlag) {
	print STDERR "\tAnalyzing subcompartments...\n";

	my $force = 1;
	my $possibleRes = HomerConfig::getHiCBgRes($directory,$subsuperRes,$maxCPUs);


	`getGenomeTilingPeaks -d "$directory/" -res $subres > "$tmpFile"`;
	#`annotatePeaks.pl "$tmpFile" none -bedGraph "$bedGraphFile" > "$tmpFile2"`;
	$tmpFile2 = "0.0380174397296322.2.tmp";

	print STDERR "tmpFile2 = $tmpFile2\n";

	my %chromSizes = ();
	my %pc1 = ();
	open IN, "$tmpFile2";
	my $c = 0;
	while (<IN>) {
		$c++;
		chomp;
		s/\r//g;
		my @line = split /\t/;
		next if ($c < 2);
		my $v = '';
		if (@line > $pcaCol) {
			$v = $line[$pcaCol];
		}
		my $id = $line[0];
		if ($id =~ /(.+)\-(\d+)/) {
			$id = $1 . "-" . ($2+1);
		}
		$pc1{$id} = $v;
		if (!exists($chromSizes{$line[1]})) {
			$chromSizes{$line[1]} = $line[3]-$subsuperRes
		} elsif ($chromSizes{$line[1]} < $line[3]) {
			$chromSizes{$line[1]} = $line[3]-$subsuperRes;
		}
	}
	close IN;

	my @newChrs = ();
	foreach(@chrs) {
		my $str = $_;
		my $chr = $str;
		my $start = 0;
		my $end = -1;
		if ($str =~ /^(.*?)\:(\d+)\-(\d+)$/) {
			$chr = $1;
			$start = $2;
			$end = $3;
			if (exists($chromSizes{$chr}) && $chromSizes{$chr} < $end) {
				$end = $chromSizes{$chr};
			}

		} else {
			if (exists($chromSizes{$chr})) {
				$end = $chromSizes{$chr};
			}
		}
		if ($end < 0) {
			print STDERR "... Not sure what to do... (region=$str)\n";
			my @a = ($chr, $chr);
			push(@newChrs, \@a);
			next;
		}
		my $len = $end-$start;
		for (my $i=$start;$i<$end;$i+=$maxSubSizePerRun) {
			my $newEnd = $i+$maxSubSizePerRun;
			$newEnd = $end if ($newEnd > $end);
			my $region = $chr . ":" . $i . "-" . $newEnd;
			my $region2 = $chr . ":" . 0 . "-" . $chromSizes{$chr};
			my @a = ($region, $region2);
			push(@newChrs, \@a);
		}
	}


	my @outputFiles = ();
	my $cpus = 0;

	foreach(@newChrs) {
		my $chr = $_->[0];
		my $chr2 = $_->[1];
	
		my $chrTmpFile = $rand . "$chr.tmp";
		my $chrTmpFile2 = $rand . "$chr.2.tmp";
		push(@outputFiles,$chrTmpFile2);
	
		my $pid = fork();
		$cpus++;
		if ($pid == 0) {
			#child process
			my $position = "-chr $chr";
			my $actualChr = $chr;
			if ($chr =~ /^(.*)\:[\d,]+\-[\d,]+/) {
				$actualChr = $1;
				$position = "-pos $chr -pos2 $chr2";
			}

			#`analyzeHiC "$directory" -res $subres -superRes $subsuperRes -simpleNorm $position -std $stdFilter -min $minFilter > "$chrTmpFile"`;
			`analyzeHiC "$directory" -res $subres -superRes $subsuperRes $position -std $stdFilter -min $minFilter > "$chrTmpFile"`;
			#$chrTmpFile = "0.0380174397296322chr17:1-5000000.tmp";
			print STDERR "chrTmpFile2 = $chrTmpFile2\n";

			open OUT2, ">$chrTmpFile2";
			open IN, $chrTmpFile;
			my $c =0;
			my @header = ();
			while (<IN>) {
				$c++;
				chomp;
				s/\r//g;
				my @line = split /\t/;
				if ($c == 1) {
					foreach(@line) {
						if (/(.+)\-(\d+)/) {
							push(@header, $1 . "-" . ($2+1));
						} else {
							push(@header,$_);
						}
					}
					next;
				}
				my $id = $line[0];
				if (!exists($pc1{$id})) {
					print STDERR "Couldn't find $id\n";
					next;
				}
				my $pos = '';
				if ($id =~ /(.+)\-(\d+)/) {
					$pos = $2;
				}
				my $score = 0;
				my $sum = 0;
				for (my $i=2;$i<@line;$i++) {
					my $v = $line[$i];
					if ($v eq '' || $v eq 'NA') {
						print STDERR " Bad v = $v\n";
						next; 
					}
					if (!exists($pc1{$header[$i]})) {
						print STDERR " Couldn't find PC1 value for $header[$i]\n";
						next;
					}
					my $pc1 = $pc1{$header[$i]};
					if ($pc1 eq '' || $pc1 eq 'NA') {
						next;
					}
					my $pos2 = '';
					if ($header[$i] =~ /(.+)\-(\d+)/) {
						$pos2 = $2;
					} else {
						next;
					}
					if (abs($pos2-$pos) < $minSubDistance) {
						next;
					}
					if (abs($pos2-$pos) > $maxSubDistance) {
						next;
					}
					if ($v < 0) {
						#only consider regions that are positively interacting...
						#next;
					}
					$score += $pc1*$v;
					$sum += abs($v);
				}
				if ($sum > 0) {
					$score /= $sum;
				}
				my $actualChr = '';
				my $actualStart = '';
				if ($id =~ /(.+)\-(\d+)/) {
					$actualChr = $1;
					$actualStart = $2;
				}
				$actualEnd = $actualStart + $subres;
				print OUT2 "$actualChr\t$actualStart\t$actualEnd\t$score\n";
			}
			close IN;
			close OUT2;
			#`rm -f "$chrTmpFile"`;
			exit(0);
		}
	
		if ($cpus >= $maxCPUs) {
			my $id = wait();
			$cpus--;
		}
	}
	my $id = 0;
	while ($id >= 0) {
		$id = wait();
	}

	open EIGEN, ">$prefix.subPC1.txt";
	open BEDGRAPH, ">$prefix.subPC1.bedGraph";
	print EIGEN "#peakID\tchr\tstart\tend\tstrand\tPC1\tsubPC1\n";
	print BEDGRAPH "track name=\"$prefix subPC1\" yLineMark=\"0.0\" alwaysZero=on maxHeightPixels=100:75:11 visibility=full viewLimits=-1:1 autoScale=on type=bedGraph\n";


	foreach(@outputFiles) {
		my $file = $_;
		open IN, $file;
		while (<IN>) {
			chomp;
			s/\r//;
			print BEDGRAPH "$_\n";
			my @line = split /\t/;
			my $id = $line[0] . "-" . $line[1];
			my $v = 'NA';
			if (exists($pc1{$id})) {
				$v = $pc1{$id};
			}
			print EIGEN "$id\t$line[0]\t$line[1]\t$line[2]\t+\t$v\t$line[3]\n";
		}
		#`rm -f "$file"`;
	}
	close EIGEN;
	close BEDGRAPH;

}
print STDERR "\n\tFinished PCA analysis\n\n";	

exit;

sub getDirectionAndStd {
	my ($rfile,$activeZones, $inActiveZones) = @_;
	return 1 if ($activeZones eq '' && $inActiveZones eq '');
	open POS, ">$tmpFile3";
	open NEG, ">$tmpFile4";
	open IN, $rfile;
	my $count = 0;
	my $posTotal=0;
	my $negTotal=0;
	my $std = 0;
	my $stdN = 0;
	while (<IN>) {
		$count++;
		next if ($count < 2);
		chomp;
		s/\"//g;
		s/\r//g;
		my @line = split /\t/;
		my $regionID = $line[0];
		my $v1 = $line[1];
		$std += $v1*$v1;
		$stdN++;
		my $v2 = $line[2];
		$regionID =~ /^(.+?)\-(\d+)$/;
		my $chr = $1;
		my $start = $2;
		my $end = $start+$res;
		if ($v1 > 0) {
			print POS "$line[0]\t$chr\t$start\t$end\t+\t$v1\n";
			$posTotal++;
		} else {
			print NEG "$line[0]\t$chr\t$start\t$end\t+\t$v1\n";
			$negTotal++;
		}
	}
	close IN;
	close POS;
	close NEG;

	if ($stdN > 0) {
		$std /= $stdN;
		$std = sqrt($std);
	}

	my $posActive = 1;
	my $negActive = 1;
	if ($activeZones ne '') {
		`mergePeaks -d given "$tmpFile3" "$activeZones" -cobound 1 -prefix $rand`;
		$r = `wc -l $rand.coBoundBy1.txt`;
		$r =~ s/^\s+//;
		$r =~ s/\s.*//;
		$posActive = $r;
		`mergePeaks -d given "$tmpFile4" "$activeZones" -cobound 1 -prefix $rand`;
		$r = `wc -l $rand.coBoundBy1.txt`;
		$r =~ s/^\s+//;
		$r =~ s/\s.*//;
		$negActive = $r;
	}
	my $posInActive = 1;
	my $negInActive = 1;
	if ($inActiveZones ne '') {
		`mergePeaks -d given "$tmpFile3" "$inActiveZones" -cobound 1 -prefix $rand`;
		$r = `wc -l $rand.coBoundBy1.txt`;
		$r =~ s/^\s+//;
		$r =~ s/\s.*//;
		$posInActive = $r;
		`mergePeaks -d given "$tmpFile4" "$inActiveZones" -cobound 1 -prefix $rand`;
		$r = `wc -l $rand.coBoundBy1.txt`;
		$r =~ s/^\s+//;
		$r =~ s/\s.*//;
		$negInActive = $r;
	}

	`rm "$tmpFile3" "$tmpFile4" "$rand.coBoundBy0.txt" "$rand.coBoundBy1.txt"`;

	my $diffPos = 1;
	my $diffNeg = 1;
	if ($activeZones ne '' && $inActiveZones ne '') {
		$diffPos = (1+$posActive)/(1+$posInActive);
		$diffNeg = (1+$negActive)/(1+$negInActive);
	} elsif ($activeZones ne '') {
		$diffPos = (1+$posActive)/($posTotal+1);
		$diffNeg = (1+$negActive)/($negTotal+1);
	} elsif ($inActiveZones ne '') {
		$diffNeg = (1+$posInActive)/($posTotal+1);
		$diffPos = (1+$negInActive)/($negTotal+1);
	}
	print STDERR "\tRatio of pos in active to inactive: $diffPos\n";
	print STDERR "\tRatio of neg in active to inactive: $diffNeg\n";
	if ($std < 1e-20) {
		$std = 1;
		print STDERR "!!! Something is wrong - std of PC1 values is very small (setting std=1)\n";
	}
	if ($diffPos > $diffNeg) {
		return 1/$std;
	} else {
		return -1/$std;
	}
}

sub reformatForR {
	my ($inputFile, $newFile) = @_;

	my @good = ();
	open IN, $inputFile;
	my $count=0;
	while (<IN>) {
		$count++;
		if ($count == 1) {
			push(@good,1);
			next;
		}
		chomp;
		s/\r//g;
		my @line = split /\t/;
		shift @line;
		shift @line;
		my ($avg,$var) = Statistics::avevar(\@line);
		if ($var < 1e-20) {
			push(@good, 0);
		} else {
			push(@good, 1);
		}
	}
	close IN;

	open OUT, ">$newFile";
	open IN, $inputFile;
	$count=0;
	while (<IN>) {
		$count++;
		chomp;
		s/\r//g;
		my @line = split /\t/;
		shift @line;
		next if ($good[$count-1]==0);
		print OUT "$line[0]" if ($count > 1);
		for (my $i=1;$i<@good;$i++) {
			if ($good[$i] == 1) {
				print OUT "\t$line[$i]";
			}
		}	
		print OUT "\n";
	}
	close OUT;
	close IN;
}
