# Supplementary material for: Identification and dynamic quantification of regulatory elements using total RNA
Source: Genome Res. 2019 Nov;29(11):1836–46. doi: 10.1101/gr.253492.119 (PMC6836739; doi:10.1101/gr.253492.119)
Supplement: Supplemental Material [file supp_gr.253492.119_Supplemental_Code.zip › cpp/diff.out]

checking .//analyzeHiC vs. /home/cbenner/data/data/homer/homer//analyzeHiC
Binary files .//analyzeHiC and /home/cbenner/data/data/homer/homer//analyzeHiC differ
checking .//analyzeHiC.cpp vs. /home/cbenner/data/data/homer/homer//analyzeHiC.cpp
checking .//analyzeHiC.o vs. /home/cbenner/data/data/homer/homer//analyzeHiC.o
Binary files .//analyzeHiC.o and /home/cbenner/data/data/homer/homer//analyzeHiC.o differ
checking .//assignGenomeAnnotation vs. /home/cbenner/data/data/homer/homer//assignGenomeAnnotation
Binary files .//assignGenomeAnnotation and /home/cbenner/data/data/homer/homer//assignGenomeAnnotation differ
checking .//assignGenomeAnnotation.cpp vs. /home/cbenner/data/data/homer/homer//assignGenomeAnnotation.cpp
checking .//assignGenomeAnnotation.o vs. /home/cbenner/data/data/homer/homer//assignGenomeAnnotation.o
Binary files .//assignGenomeAnnotation.o and /home/cbenner/data/data/homer/homer//assignGenomeAnnotation.o differ
checking .//Clustering.cpp vs. /home/cbenner/data/data/homer/homer//Clustering.cpp
checking .//Clustering.h vs. /home/cbenner/data/data/homer/homer//Clustering.h
checking .//Clustering.o vs. /home/cbenner/data/data/homer/homer//Clustering.o
Binary files .//Clustering.o and /home/cbenner/data/data/homer/homer//Clustering.o differ
checking .//CommandLine.cpp vs. /home/cbenner/data/data/homer/homer//CommandLine.cpp
checking .//CommandLine.h vs. /home/cbenner/data/data/homer/homer//CommandLine.h
checking .//CommandLine.o vs. /home/cbenner/data/data/homer/homer//CommandLine.o
Binary files .//CommandLine.o and /home/cbenner/data/data/homer/homer//CommandLine.o differ
checking .//findPeaks vs. /home/cbenner/data/data/homer/homer//findPeaks
Binary files .//findPeaks and /home/cbenner/data/data/homer/homer//findPeaks differ
checking .//findPeaks.cpp vs. /home/cbenner/data/data/homer/homer//findPeaks.cpp
checking .//findPeaks.o vs. /home/cbenner/data/data/homer/homer//findPeaks.o
Binary files .//findPeaks.o and /home/cbenner/data/data/homer/homer//findPeaks.o differ
checking .//genomeOntology vs. /home/cbenner/data/data/homer/homer//genomeOntology
Binary files .//genomeOntology and /home/cbenner/data/data/homer/homer//genomeOntology differ
checking .//genomeOntology.cpp vs. /home/cbenner/data/data/homer/homer//genomeOntology.cpp
checking .//genomeOntology.o vs. /home/cbenner/data/data/homer/homer//genomeOntology.o
Binary files .//genomeOntology.o and /home/cbenner/data/data/homer/homer//genomeOntology.o differ
checking .//getDifferentialPeaks vs. /home/cbenner/data/data/homer/homer//getDifferentialPeaks
Binary files .//getDifferentialPeaks and /home/cbenner/data/data/homer/homer//getDifferentialPeaks differ
checking .//getDifferentialPeaks.cpp vs. /home/cbenner/data/data/homer/homer//getDifferentialPeaks.cpp
checking .//getDifferentialPeaks.o vs. /home/cbenner/data/data/homer/homer//getDifferentialPeaks.o
Binary files .//getDifferentialPeaks.o and /home/cbenner/data/data/homer/homer//getDifferentialPeaks.o differ
checking .//getGenomeCorrelation.cpp vs. /home/cbenner/data/data/homer/homer//getGenomeCorrelation.cpp
checking .//getGenomeCorrelation.o vs. /home/cbenner/data/data/homer/homer//getGenomeCorrelation.o
Binary files .//getGenomeCorrelation.o and /home/cbenner/data/data/homer/homer//getGenomeCorrelation.o differ
checking .//getGenomeTilingPeaks vs. /home/cbenner/data/data/homer/homer//getGenomeTilingPeaks
Binary files .//getGenomeTilingPeaks and /home/cbenner/data/data/homer/homer//getGenomeTilingPeaks differ
checking .//getMappableRegions vs. /home/cbenner/data/data/homer/homer//getMappableRegions
Binary files .//getMappableRegions and /home/cbenner/data/data/homer/homer//getMappableRegions differ
checking .//getMappableRegions.cpp vs. /home/cbenner/data/data/homer/homer//getMappableRegions.cpp
checking .//getMappableRegions.o vs. /home/cbenner/data/data/homer/homer//getMappableRegions.o
Binary files .//getMappableRegions.o and /home/cbenner/data/data/homer/homer//getMappableRegions.o differ
checking .//getPeakTags vs. /home/cbenner/data/data/homer/homer//getPeakTags
Binary files .//getPeakTags and /home/cbenner/data/data/homer/homer//getPeakTags differ
checking .//getPeakTags.cpp vs. /home/cbenner/data/data/homer/homer//getPeakTags.cpp
checking .//getPeakTags.o vs. /home/cbenner/data/data/homer/homer//getPeakTags.o
Binary files .//getPeakTags.o and /home/cbenner/data/data/homer/homer//getPeakTags.o differ
checking .//Hashtable.cpp vs. /home/cbenner/data/data/homer/homer//Hashtable.cpp
checking .//Hashtable.h vs. /home/cbenner/data/data/homer/homer//Hashtable.h
checking .//Hashtable.o vs. /home/cbenner/data/data/homer/homer//Hashtable.o
Binary files .//Hashtable.o and /home/cbenner/data/data/homer/homer//Hashtable.o differ
checking .//homer vs. /home/cbenner/data/data/homer/homer//homer
Binary files .//homer and /home/cbenner/data/data/homer/homer//homer differ
checking .//homer2 vs. /home/cbenner/data/data/homer/homer//homer2
Binary files .//homer2 and /home/cbenner/data/data/homer/homer//homer2 differ
checking .//homer2.cpp vs. /home/cbenner/data/data/homer/homer//homer2.cpp
checking .//homer2.o vs. /home/cbenner/data/data/homer/homer//homer2.o
Binary files .//homer2.o and /home/cbenner/data/data/homer/homer//homer2.o differ
checking .//homer.cpp vs. /home/cbenner/data/data/homer/homer//homer.cpp
checking .//homer.o vs. /home/cbenner/data/data/homer/homer//homer.o
Binary files .//homer.o and /home/cbenner/data/data/homer/homer//homer.o differ
checking .//homerTools vs. /home/cbenner/data/data/homer/homer//homerTools
Binary files .//homerTools and /home/cbenner/data/data/homer/homer//homerTools differ
checking .//homerTools.cpp vs. /home/cbenner/data/data/homer/homer//homerTools.cpp
checking .//homerTools.cpp.2 vs. /home/cbenner/data/data/homer/homer//homerTools.cpp.2
checking .//homerTools.h vs. /home/cbenner/data/data/homer/homer//homerTools.h
checking .//homerTools.o vs. /home/cbenner/data/data/homer/homer//homerTools.o
Binary files .//homerTools.o and /home/cbenner/data/data/homer/homer//homerTools.o differ
checking .//Makefile vs. /home/cbenner/data/data/homer/homer//Makefile
1c1
< DEBUG = -O3 -Wall
---
> DEBUG = -O3 -Wall -g
14c14
< homer2 homer getMappableRegions makeTagDirectory getPeakTags makeUCSCfile getDifferentialPeaks mergePeaks genomeOntology homerTools analyzeHiC getGenomeTilingPeaks : Hashtable.o Motif.o statistics.o CommandLine.o homer.o getMappableRegions.o SeqTag.o makeTagDirectory.o getPeakTags.o findPeaks.o makeUCSCfile.o getDifferentialPeaks.o assignGenomeAnnotation.o mergePeaks.o genomeOntology.o homerTools.o analyzeHiC.o Motif2.o homer2.o Clustering.o getGenomeCorrelation.o
---
> findTADs homer2 homer getMappableRegions makeTagDirectory getPeakTags makeUCSCfile getDifferentialPeaks mergePeaks genomeOntology homerTools analyzeHiC getGenomeTilingPeaks : Hashtable.o Motif.o statistics.o CommandLine.o homer.o getMappableRegions.o SeqTag.o makeTagDirectory.o getPeakTags.o findPeaks.o makeUCSCfile.o getDifferentialPeaks.o assignGenomeAnnotation.o mergePeaks.o genomeOntology.o homerTools.o analyzeHiC.o Motif2.o homer2.o Clustering.o getGenomeCorrelation.o findTADsFromRelativeMatrix.o
19a20
> 	$(COMPILER) findTADsFromRelativeMatrix.o SeqTag.o Motif2.o Clustering.o Hashtable.o statistics.o $(LIBRARIES) $(DEBUG) -o findTADs
29,42d29
< 	cp findPeaks ../bin/
< 	cp mergePeaks ../bin/
< 	cp genomeOntology ../bin/
< 	cp getPeakTags ../bin/
< 	cp makeUCSCfile ../bin/
< 	cp getDifferentialPeaks ../bin/
< 	cp assignGenomeAnnotation ../bin/
< 	cp homerTools ../bin/
< 	cp analyzeHiC ../bin/
< 	cp homer ../bin/
< 	cp makeTagDirectory ../bin/
< 	cp homer2 ../bin/
< 	cp getMappableRegions ../bin/
< 	cp getGenomeTilingPeaks ../bin/getGenomeTilingPeaks
43a31,32
> findTADsFromRelativeMatrix.o : findTADsFromRelativeMatrix.cpp
> 	$(COMPILER) findTADsFromRelativeMatrix.cpp -c $(DEBUG)
89c78
< 	rm -f getMappableRegions makeTagDirectory findPeaks mergePeaks genomeOntology getPeakTags makeUCSCfile getDifferentialPeaks assignGenomeAnnotation homerTools homer homer2 analyzeHiC getGenomeTilingPeaks;
---
> 	rm -f getMappableRegions makeTagDirectory findPeaks mergePeaks genomeOntology getPeakTags makeUCSCfile getDifferentialPeaks assignGenomeAnnotation homerTools homer homer2 analyzeHiC getGenomeTilingPeaks findTADs;
checking .//makeTagDirectory vs. /home/cbenner/data/data/homer/homer//makeTagDirectory
Binary files .//makeTagDirectory and /home/cbenner/data/data/homer/homer//makeTagDirectory differ
checking .//makeTagDirectory.cpp vs. /home/cbenner/data/data/homer/homer//makeTagDirectory.cpp
287a288,289
> 				} else if (strcmp(argv[i],"pe") == 0 || strcmp(argv[i],"PE") == 0) {
> 					fragLength = FRAGMENT_LEN_PE;
425a428,429
> 
> 		if (fragLength == FRAGMENT_LEN_PE) tags->setFragLength(FRAGMENT_LEN_AUTO);
571c575
< 	fprintf(stderr, "\t\t-fragLength <# | given> (Set estimated fragment length - given: use read lengths)\n");
---
> 	fprintf(stderr, "\t\t-fragLength <# | given | pe> (Set estimated fragment length or use PE length - given: use read lengths)\n");
checking .//makeTagDirectory.o vs. /home/cbenner/data/data/homer/homer//makeTagDirectory.o
Binary files .//makeTagDirectory.o and /home/cbenner/data/data/homer/homer//makeTagDirectory.o differ
checking .//makeUCSCfile vs. /home/cbenner/data/data/homer/homer//makeUCSCfile
Binary files .//makeUCSCfile and /home/cbenner/data/data/homer/homer//makeUCSCfile differ
checking .//makeUCSCfile.cpp vs. /home/cbenner/data/data/homer/homer//makeUCSCfile.cpp
checking .//makeUCSCfile.o vs. /home/cbenner/data/data/homer/homer//makeUCSCfile.o
Binary files .//makeUCSCfile.o and /home/cbenner/data/data/homer/homer//makeUCSCfile.o differ
checking .//mergePeaks vs. /home/cbenner/data/data/homer/homer//mergePeaks
Binary files .//mergePeaks and /home/cbenner/data/data/homer/homer//mergePeaks differ
checking .//mergePeaks.cpp vs. /home/cbenner/data/data/homer/homer//mergePeaks.cpp
checking .//mergePeaks.o vs. /home/cbenner/data/data/homer/homer//mergePeaks.o
Binary files .//mergePeaks.o and /home/cbenner/data/data/homer/homer//mergePeaks.o differ
checking .//mergesort.cpp vs. /home/cbenner/data/data/homer/homer//mergesort.cpp
checking .//mergesort.h vs. /home/cbenner/data/data/homer/homer//mergesort.h
checking .//Motif2.cpp vs. /home/cbenner/data/data/homer/homer//Motif2.cpp
checking .//Motif2.h vs. /home/cbenner/data/data/homer/homer//Motif2.h
checking .//Motif2.o vs. /home/cbenner/data/data/homer/homer//Motif2.o
Binary files .//Motif2.o and /home/cbenner/data/data/homer/homer//Motif2.o differ
checking .//Motif.cpp vs. /home/cbenner/data/data/homer/homer//Motif.cpp
checking .//Motif.h vs. /home/cbenner/data/data/homer/homer//Motif.h
checking .//Motif.o vs. /home/cbenner/data/data/homer/homer//Motif.o
Binary files .//Motif.o and /home/cbenner/data/data/homer/homer//Motif.o differ
checking .//o vs. /home/cbenner/data/data/homer/homer//o
checking .//parseMAFalignments.cpp vs. /home/cbenner/data/data/homer/homer//parseMAFalignments.cpp
checking .//rwrappers.cpp vs. /home/cbenner/data/data/homer/homer//rwrappers.cpp
checking .//rwrappers.h vs. /home/cbenner/data/data/homer/homer//rwrappers.h
checking .//SeqTag.cpp vs. /home/cbenner/data/data/homer/homer//SeqTag.cpp
1973a1974,1976
> 	for (int i=0;i<numPeaks;i++) {
> 		fprintf(stderr, "\t%d\t%s\n", i, keys[i]);
> 	}
1981a1985,2004
> 
> void PeakLibrary::printBED2D(FILE* fp) {
> 	char** keys = peaks->keys();
> 	for (int i=0;i<numPeaks;i++) {
> 		//fprintf(stderr, "\t%d\t%s\n", i, keys[i]);
> 	}
> 	sortKeys(keys);
> 	for (int i=0;i<peaks->total;i++) {
> 		Peak* p = (Peak*) peaks->search(keys[i]);
> 		p->printBED2D(fp);
> 		delete [](keys[i]);
> 	}	
> 	delete []keys;
> }
> 
> void PeakLibrary::printCurrentPeakOrder(FILE* fp) {
> 	for (int i=0;i<numPeaks;i++) {
> 		peakOrder[i]->print(fp);
> 	}	
> }
2500a2524,2547
> void PeakLibrary::setDefaultPeakOrder(int mode) {
> 	if (peakOrder != NULL) {
> 		delete []peakOrder;
> 	}
> 	if (numPeaks < 1) return;
> 	peakOrder = new Peak*[numPeaks];
> 	char** keys = peaks->keys();
> 	for (int i=0;i<peaks->total;i++) {
> 		peakOrder[i] = (Peak*) peaks->search(keys[i]);
> 		delete [](keys[i]);
> 	}
> 	delete []keys;
> 
> 	if (mode == PEAK_SORT_BY_CHR_START_COORDINATE) { //0
> 		qsort(peakOrder,numPeaks,sizeof(Peak*),&cmpPeaks);
> 	} else if (mode == PEAK_SORT_BY_CHR_END_POS_COORDINATE) {
> 		qsort(peakOrder,numPeaks,sizeof(Peak*),&cmpPeaksEndPos);
> 	}
> 	for (int i=0;i<numPeaks;i++) {
> 		peakOrder[i]->index = i;
> 	}
> 
> }
> 
4337d4383
< 	//xxxxxxxxxxxxxxxxxxxxxxxx
4455a4502,4521
> int cmpPeaksEndPos(const void* a, const void* b) {
> 	char* ac = (*(Peak**)a)->chr;
> 	char* bc = (*(Peak**)b)->chr;
> 	int cc = chrcmp(&ac,&bc);
> 	if (cc != 0) return cc;
> 	int ad = (*(Peak**)a)->end;
> 	int bd = (*(Peak**)b)->end;
> 	if (ad < bd) return -1;
> 	if (ad > bd) return 1;
> 	int ap = (*(Peak**)a)->start;
> 	int bp = (*(Peak**)b)->start;
> 	if (ap < bp) return -1;
> 	if (ap > bp) return 1;
> 	char al = (*(Peak**)a)->strand;
> 	char bl = (*(Peak**)b)->strand;
> 	if (al < bl) return -1;
> 	if (al > bl) return 1;
> 	return 0;
> }
> 
5352a5419,5424
> 
> void Peak::printBED2D(FILE* fp) {
> 	fprintf(fp, "%s\t%d\t%d\t%s\t%d\t%d",chr,start,end,chr,start,end);
> 	fprintf(fp, "\t255,255,0\t%.3f\t%.3f", v, focusRatio);
> 	fprintf(fp, "\n");
> }
6954a7027,7036
> 
> 			if (fragmentLengthSetting == FRAGMENT_LEN_PE && numCols > 8) {
> 				int pelen = 0;
> 				sscanf(line[8],"%d",&pelen);
> 				if (pelen < 0) pelen *= -1;
> 				if (pelen > 0) {
> 					len = pelen;
> 				}
> 			}
> 
7045c7127,7129
< 			len = initLen;
---
> 			if (fragmentLengthSetting != FRAGMENT_LEN_PE) {
> 				len = initLen;
> 			}
checking .//SeqTag.h vs. /home/cbenner/data/data/homer/homer//SeqTag.h
102a103
> #define FRAGMENT_LEN_PE -123456
266a268,270
> #define PEAK_SORT_BY_CHR_START_COORDINATE 0 
> #define PEAK_SORT_BY_CHR_END_POS_COORDINATE 1
> 
1107a1112
> 	void printBED2D(FILE*);
1110a1116
> 	void printCurrentPeakOrder(FILE*);
1114a1121
> 	void setDefaultPeakOrder(int);
1261a1269
> 	void printBED2D(FILE* fp);
1461a1470
> int cmpPeaksEndPos(const void*, const void*);
checking .//SeqTag.o vs. /home/cbenner/data/data/homer/homer//SeqTag.o
Binary files .//SeqTag.o and /home/cbenner/data/data/homer/homer//SeqTag.o differ
checking .//Sequence.h vs. /home/cbenner/data/data/homer/homer//Sequence.h
checking .//statistics.cpp vs. /home/cbenner/data/data/homer/homer//statistics.cpp
checking .//statistics.h vs. /home/cbenner/data/data/homer/homer//statistics.h
checking .//statistics.o vs. /home/cbenner/data/data/homer/homer//statistics.o
Binary files .//statistics.o and /home/cbenner/data/data/homer/homer//statistics.o differ


Files Not found in directory .//


Files Not found in directory /home/cbenner/data/data/homer/homer//
	findTADs
	findTADsFromRelativeMatrix.cpp
	findTADsFromRelativeMatrix.o
