# Supplementary material for: Identification and dynamic quantification of regulatory elements using total RNA
Source: Genome Res. 2019 Nov;29(11):1836–46. doi: 10.1101/gr.253492.119 (PMC6836739; doi:10.1101/gr.253492.119)
Supplement: Supplemental Material [file supp_gr.253492.119_Supplemental_Code.zip › cpp/mergesort.h]

#include <stdio.h>
#include <string.h>
#include <stdlib.h>

void mergesort(void* input, int nelements, int size,
                int (*compare)(const void*,const void*));
